# Supplementary material for: Effects of Temperature and Exposure Duration on Energy Substances and Antioxidant Enzymes in Riptortus pedestris (Hemiptera: Alydidae)
Source: Insects. 2026 May 15;17(5):506. doi: 10.3390/insects17050506 (PMC13206865; doi:10.3390/insects17050506)
Supplement: Supplementary file 1 [file insects-17-00506-s001.zip]

Archive with 1 entries (1 files):
- insects-4274948-supplementary.pdf
